# Supplementary material for: The Detection of Activities Occurring Inside Quick Service Restaurants That Influence Air Quality
Source: Sensors (Basel). 2022 May 27;22(11):4056. doi: 10.3390/s22114056 (PMC9185265; doi:10.3390/s22114056)
Supplement: Supplementary file 1 [file sensors-22-04056-s001.zip]

Archive with 1 entries (1 files):
- sensors-1715160-supplementary.xlsx
