# Supplementary material for: The Detection of Activities Occurring Inside Quick Service Restaurants That Influence Air Quality
Source: Sensors (Basel). 2022 May 27;22(11):4056. doi: 10.3390/s22114056 (PMC9185265; doi:10.3390/s22114056)
Supplement: Supplementary file 1 [file sensors-22-04056-s001.zip › sensors-1715160-supplementary.xlsx]

## Sheet: Kebab 1
	Table S1. Confusion matrix for classification of kebab activity categories, based on measurement data collected in Kabab 1, in food preparation zone. Feature vector 2 was used as the input of the classifier.
			Predicted
			Night Hours	Outlet Preparation	Food Preparation	Operation Hours	Cleaning
	True	Night Hours	1	0	0	0	0
		Outlet Preparation	0.00888889	0.991111	0	0	0
		Food Preparation	0	0	0.987059	0.0129405	0
		Operation Hours	3.34225e-05	0	0	0.999967	0
		Cleaning	0	0	0	0	1
	Table S2. Confusion matrix for classification of kebab activity categories, based on measurement data collected in Kabab 1, in customer zone. Feature vector 2 was used as the input of the classifier.
			Predicted
			Night Hours	Outlet Preparation	Food Preparation	Operation Hours	Cleaning
	True	Night Hours	1	0	0	0	0
		Outlet Preparation	0	1	0	0	0
		Food Preparation	0	0	0.999416	0.000584454	0
		Operation Hours	3.71016e-05	0	0	0.999963	0
		Cleaning	0	0	0	0.00387597	0.996124
	Table S3. Confusion matrix for classification of kebab activity categories, based on measurement data collected in Kabab 1, in food preparation zone and in customer zone, jointly. Feature vector 2 was used as the input of the classifier.
			Predicted
			Night Hours	Outlet Preparation	Food Preparation	Operation Hours	Cleaning
	True	Night Hours	1	0	0	0	0
		Outlet Preparation	0	1	0	0	0
		Food Preparation	0	0	0.993479	0.00652112	0
		Operation Hours	7.03321e-05	0	0	0.99993	0
		Cleaning	0	0	0	0.00151515	0.998485

## Sheet: Kebab 2
	Table S1. Confusion matrix for classification of kebab activity categories, based on measurement data collected in Kabab 2, in food preparation zone. Feature vector 2 was used as the input of the classifier.
			Predicted
			Night Hours	Outlet Preparation	Food Preparation	Operation Hours	Cleaning
	True	Night Hours	0.999903	0	0	9.71062e-05	0
		Outlet Preparation	0	1	0	0	0
		Food Preparation	0	0	1	0	0
		Operation Hours	0	0	0	1	0
		Cleaning	0	0	0	0	1
	Table S2. Confusion matrix for classification of kebab activity categories, based on measurement data collected in Kabab 2, in customer zone. Feature vector 2 was used as the input of the classifier.
			Predicted
			Night Hours	Outlet Preparation	Food Preparation	Operation Hours	Cleaning
	True	Night Hours	1	0	0	0	0
		Outlet Preparation	0	1	0	0	0
		Food Preparation	0	0	0.997736	0.00226415	0
		Operation Hours	0.000187855	0	0	0.999812	0
		Cleaning	0	0	0	0.00120627	0.998794
	Table S3. Confusion matrix for classification of kebab activity categories, based on measurement data collected in Kabab 2, in food preparation zone and in customer zone, jointly. Feature vector 2 was used as the input of the classifier.
			Predicted
			Night Hours	Outlet Preparation	Food Preparation	Operation Hours	Cleaning
	True	Night Hours	0.999955	0	0	4.52356e-05	0
		Outlet Preparation	0	1	0	0	0
		Food Preparation	0	0	0.996295	0.00370523	0
		Operation Hours	0.000144994	0	0	0.999855	0
		Cleaning	0	0	0	0.000578369	0.999422

## Sheet: Kebab 3
	Table S1. Confusion matrix for classification of kebab activity categories, based on measurement data collected in Kabab 3, in food preparation zone. Feature vector 2 was used as the input of the classifier.
			Predicted
			Night Hours	Outlet Preparation	Food Preparation	Operation Hours	Cleaning
	True	Night Hours	1	0	0	0	0
		Outlet Preparation	0.00102775	0.998972	0	0	0
		Food Preparation	0	0	1	0	0
		Operation Hours	0	0	0	1	0
		Cleaning	0	0	0	0	1
	Table S2. Confusion matrix for classification of kebab activity categories, based on measurement data collected in Kabab 3, in customer zone. Feature vector 2 was used as the input of the classifier.
			Predicted
			Night Hours	Outlet Preparation	Food Preparation	Operation Hours	Cleaning
	True	Night Hours	1	0	0	0	0
		Outlet Preparation	0	1	0	0	0
		Food Preparation	0	0	1	0	0
		Operation Hours	0	0	0	1	0
		Cleaning	0	0	0	0	1
	Table S3. Confusion matrix for classification of kebab activity categories, based on measurement data collected in Kabab 3, in food preparation zone and in customer zone, jointly. Feature vector 2 was used as the input of the classifier.
			Predicted
			Night Hours	Outlet Preparation	Food Preparation	Operation Hours	Cleaning
	True	Night Hours	1	0	0	0	0
		Outlet Preparation	0.000444444	0.999556	0	0	0
		Food Preparation	0	0	1	0	0
		Operation Hours	0	0	0	1	0
		Cleaning	0	0	0	0	1

## Sheet: Kebab 4
	Table S1. Confusion matrix for classification of kebab activity categories, based on measurement data collected in Kabab 4, in food preparation zone. Feature vector 2 was used as the input of the classifier.
			Predicted
			Night Hours	Outlet Preparation	Food Preparation	Operation Hours	Cleaning
	True	Night Hours	1	0	0	0	0
		Outlet Preparation	0	1	0	0	0
		Food Preparation	0	0	1	0	0
		Operation Hours	0	0	0	1	0
		Cleaning	0	0	0	0	1
	Table S2. Confusion matrix for classification of kebab activity categories, based on measurement data collected in Kabab 4, in customer zone. Feature vector 2 was used as the input of the classifier.
			Predicted
			Night Hours	Outlet Preparation	Food Preparation	Operation Hours	Cleaning
	True	Night Hours	1	0	0	0	0
		Outlet Preparation	0	1	0	0	0
		Food Preparation	0	0	0.997333	0.00266667	0
		Operation Hours	0	0	0	1	0
		Cleaning	0	0	0	0	1
	Table S3. Confusion matrix for classification of kebab activity categories, based on measurement data collected in Kabab 4, in food preparation zone and in customer zone, jointly. Feature vector 2 was used as the input of the classifier.
			Predicted
			Night Hours	Outlet Preparation	Food Preparation	Operation Hours	Cleaning
	True	Night Hours	1	0	0	0	0
		Outlet Preparation	0	1	0	0	0
		Food Preparation	0	0	1	0	0
		Operation Hours	0	0	0	0.999981	1.86745e-05
		Cleaning	0	0	0	0	1

## Sheet: Kebab 5
	Table S1. Confusion matrix for classification of kebab activity categories, based on measurement data collected in Kabab 5, in food preparation zone. Feature vector 2 was used as the input of the classifier.
			Predicted
			Night Hours	Outlet Preparation	Food Preparation	Operation Hours	Cleaning
	True	Night Hours	1	0	0	0	0
		Outlet Preparation	0	0.994845	0.00515464	0	0
		Food Preparation	0	0	1	0	0
		Operation Hours	0	0	0	1	0
		Cleaning	0	0	0	0	1
	Table S2. Confusion matrix for classification of kebab activity categories, based on measurement data collected in Kabab 5, in customer zone. Feature vector 2 was used as the input of the classifier.
			Predicted
			Night Hours	Outlet Preparation	Food Preparation	Operation Hours	Cleaning
	True	Night Hours	1	0	0	0	0
		Outlet Preparation	0	1	0	0	0
		Food Preparation	0	0	0.998648	0.00135227	0
		Operation Hours	6.71389e-05	0	0	0.999933	0
		Cleaning	0	0	0	0.000580383	0.99942
	Table S3. Confusion matrix for classification of kebab activity categories, based on measurement data collected in Kabab 5, in food preparation zone and in customer zone, jointly. Feature vector 2 was used as the input of the classifier.
			Predicted
			Night Hours	Outlet Preparation	Food Preparation	Operation Hours	Cleaning
	True	Night Hours	1	0	0	0	0
		Outlet Preparation	0	1	0	0	0
		Food Preparation	0	0	0.998036	0.00196386	0
		Operation Hours	0	0	0	1	0
		Cleaning	0	0	0	0.00134318	0.998657
